# Supplementary material for: BlasterJS: A novel interactive JavaScript visualisation component for BLAST alignment results
Source: PLoS One. 2018 Oct 9;13(10):e0205286. doi: 10.1371/journal.pone.0205286 (PMC6177166; doi:10.1371/journal.pone.0205286)
Supplement: S1 Table — Notes for selected categories: Interface: General impression of the interface style. Interactive GUI = GUI as in contemporary user-friendly applications such as MS Word. Tabular = output is presented mostly as tables, possible with some limited interaction (sorting by table columns). Integrated BLAST: whether the program supports BLAST searches started from within the program. Multi-query analysis: whether multiple queries can be visualized and analysed in an integrated way. Graphical alignments: how alignments between queries and hits are graphically displayed. Query-hits = one selected query is displayed with the associated hits. Hit-Queries = one selected hit is displayed with its associated queries. High-throughput: whether the program can handle high-throughput BLAST data, i.e. BLAST results with more than 10 000 queries. Splitting and merging files: whether it is possible to split files (and possible merge them subsequently) to handle large data set. Additional features: Program features extending the information originally present in the BLAST output file. BLAST+ compatible: The latest NCBI BLAST implementation (denominated BLAST+) includes a changed BLAST output format. N/A = Not Applicable. (XLSX) [file pone.0205286.s001.xlsx]

## Sheet: Blast output visualisation tool
	BlasterJS	BlastViewer [6]	BLASTGrabber [5]	JAMBLAST [4]	Kablammo [10]	BlastSTation-Free [7]	EBI's Mview tool [12]	Geneious [8]	NCBI BLAST service [3]	PLAN [13]	SequenceServer [11]	ViroBLAST [9]
Category	General BLAST output interpreter	General BLAST output interpreter	General BLAST output interpreter	General BLAST output interpreter	General BLAST output interpreter	Integrated BLAST environment	Integrated BLAST environment	Integrated BLAST environment	Integrated BLAST environment	Integrated BLAST environment	Integrated BLAST environment	Integrated BLAST environment
Installation and use
Web or local installation	Local (with web support)	Local	Local (with web support)	Local	Web (available local installation)	Local	Web (available local installation)	Local	Web	Web	Local (with web support)	Web (available local installation)
Integration in web applications	Yes	No	No	No	Yes (adapting local installation)	No	Yes (adapting local installation)	No	No	Yes	Yes (adapting local installation)	Yes (adapting local installation)
Prerequisites	HTML, JS, CSS, Bootstrap, HTML2canvas	Java	Java	Java, NOBLAST, MySQL	HTML, JS, CSS	None	Perl, HTML, JS, CSS	Java, NOBLAST, MySQL	Web access, browser	Web access, browser	Ruby, BLAST+	PHP, Perl, MySQL
Interface	Interactive GUI	Interactive GUI	Interactive GUI	Interactive GUI	Interactive GUI	Interactive GUI	Interactive GUI	Interactive GUI	Text/tabular	Tabular	Interactive GUI	Interactive GUI
Data export formats	JPEG, PNG, CSV	CSV	CSV, FASTA, text (alignments, Gi-numbers)	CSV, FASTA, text (BLAST alignments)	SVG, PNG	CSV, FASTA	HTML	CSV, XML, FASTA, text (and others for none-sequence data)	CSV, text, XML, ASN.I	CSV, text (BLAST output file)	FASTA, XML, text (tabular format)	XML, text (BLAST alignments)
Command-line required	No	No	No	Y/N (advanced features)	No	No	No	No	No	No	Yes (For alignment options)	No
Integrated BLAST	No	No	Indirectly	Indirectly	No	Yes	Yes	Yes	Yes	Yes	Yes	Yes
Input BLAST file format	Text-formatted	XML-formatted	Text-formatted	CSV (NOBLAST *.bls output)	XML-formatted	N/A	N/A	XML	N/A	N/A	N/A	N/A
Analysis features
Text search	No	No	Yes	No	No	No	Yes	Yes	No	Yes	Yes	Yes
Multi-quey analysis	No	No	Yes	No	No	No	No	No	No	No	No	No
Custom HSP attribute sorting	No	Yes-lexical order	Yes-lexical order	Yes-lexical order	No	Yes-simple order	No	Yes-simple order	Yes-simple order	No	No	No
Graphical alignments	Query-Hits	Query-Hits	Query-Hits + Hit-Queries	Query-Hits	Query-Hits	Query-Hits	Query-Hits	Yes	Query-Hits	Query-Hits + Hit-Queries	Query-Hits	No
High throughput	No	No	Yes	Yes-for advanced users	No	No	No	No	No	No	N/A	N/A
Splitting and merging files	No	No	Yes	Indiretly by SQL	No	No	No	No	No	No	No	No
Additional features	None	None	Taxonomy	NOBLAST	None	WU-Blast	None	Tree construction; custom alignments; NCBI and Uniprot db access; additional functionality available throug plugins	Taxonomy, CDD, Distance tree	GO (PO/KEGG)	None	None
Technology
Data storage	No	XML	Flat files	rdb	No	XML, text	N/A	rdb	N/A	rdb	N/A	No
Programming language	Javascript (BioJS)	Java	Java	Java	HTML, JS, CSS	C++	Perl, HTML, JS, CSS	Java	C++	PHP, Perl	Ruby	PHP, Perl
BLAST+ compatible	Yes	Yes	Yes	No	Yes	No	Yes	Yes	Yes	N/A	Yes	Yes
References
URL	http://sing-group.org/blasterjs	https://github.com/pgdurand/BLASTViewer	http://www.mn.uio.no/ibv/english/people/aca/kamran/software/blastgrabber/	http://sourceforge.net/projects/jamblast/	http://kablammo.wasmuthlab.org/	https://www.blaststation.com/freestuff/en/products_bsfree.php	https://www.ebi.ac.uk/seqdb/confluence/display/THD/Mview	https://www.geneious.com/	https://blast.ncbi.nlm.nih.gov/Blast.cgi	http://bioinfo.noble.org/plan/	http://www.sequenceserver.com	https://indra.mullins.microbiol.washington.edu/viroblast/viroblast.php
Comments		Sequence retrieval from NCBI did not work		NOBLAST and MySQL installation necessary	Only visualise individual alignments	Various limitations in free version		Restricted free version		Actually does not work; default limit of 1000 queries; not support of tBLASTn, tBLASTx		Fixed-width font display
